# Supplementary material for: Early-Life Sublethal Thiacloprid Exposure to Honey Bee Larvae: Enduring Effects on Adult Bee Cognitive Abilities
Source: Toxics. 2023 Dec 23;12(1):18. doi: 10.3390/toxics12010018 (PMC10820931; doi:10.3390/toxics12010018)
Supplement: Supplementary file 1 [file toxics-12-00018-s001.zip]

Archive with 1 entries (1 files):
- toxics-2750956-supplementary.pdf
